# Supplementary material for: Using an integrative machine learning approach utilising homology modelling to clinically interpret genetic variants: CACNA1F as an exemplar
Source: Eur J Hum Genet. 2020 Apr 20;28(9):1274–82. doi: 10.1038/s41431-020-0623-y (PMC7608274; doi:10.1038/s41431-020-0623-y)
Supplement: Supplementary file 1 — Online Resource 1 [file 41431_2020_623_MOESM1_ESM.xlsx]

## Sheet: combined_train_test_data
Online Resource 1. This table shows all of the 394 CACNA1F variants (NM_005183.3;
ENST00000376265.2) and their features used in developing the CACNA1F variant
predictor; N: presumed benign (i.e. seen in gnomAD), D: presumed disease-implicated
(i.e. seen inhouse and in HGMD).
Amino acid change	Nucleotide change	Modelled	Positively charged residue gain	Positively charged residue loss in segement 4	Hydroph-obic residue loss in domain I	Variant on lower half of domain I	Conserved	Volume change	Good-ness of fit score	Dataset
p.(Ser2Leu)	c.5C>T	no	no				8	-69		N
p.(pro14Leu)	c.41C>T	no	no				7	-39		N
p.(Pro14Thr)	c.40C>A	no	no				7	7		N
p.(Gly31Arg)	c.91G>A	no	yes				8	-159		N
p.(Pro32Ser)	c.94C>T	no	no				8	30		N
p.(Val35Ala)	c.104T>C	no	no				9	50		N
p.(Thr47Ile)	c.140C>T	no	no				6	-47		N
p.(Pro48Thr)	c.142C>A	no	no				8	7		N
p.(Thr59Ala)	c.175A>G	no	no				7	30		N
p.(Ala63Gly)	c.188C>G	no	no				8	26		N
p.(Ser64Thr)	c.191G>C	no	no				8	-23		N
p.(Arg67Gln)	c.200G>A	yes	no				5	64	13.1	N
p.(Arg67Trp)	c.199C>T	yes	no				5	-15	21.48	N
p.(Ser68Thr)	c.202T>A	yes	no				6	-23	21.25	N
p.(Arg70Trp)	c.208C>T	yes	no				4	-15	16.5	D
p.(Arg70Gln)	c.209G>A	yes	no				4	64	20.15	N
p.(Cys74Arg)	c.220T>C	yes	yes				5	-119	-92.63	D
p.(Ala78Val)	c.233C>T	yes	no				8	-50	41.75	N
p.(Arg82Gln)	c.245G>A	yes	no		no	yes	5	64	-48.89	D
p.(Arg83Gln)	c.248G>A	yes	no		no	yes	6	64	-2.67	N
p.(Arg83Trp)	c.247C>T	yes	no		no	yes	6	-15	-113.11	N
p.(Ser84Tyr)	c.251C>A	yes	no		yes	yes	7	-104	15.53	N
p.(Cys85Arg)	c.253T>C	yes	yes		yes	yes	7	-119	24.94	N
p.(Ile88Asn)	c.263T>A	yes	no		yes	yes	5	34	22.27	D
p.(Ile88Met)	c.264C>G	yes	no		no	yes	5	-2	31.07	N
p.(Glu90Gln)	c.268G>C	yes	no		no	yes	5	-6	-27.32	N
p.(Trp91Cys)	c.273G>C	yes	no		no	yes	5	134	-29.97	N
p.(Trp91Leu)	c.272G>T	yes	no		no	yes	5	72	-45.33	N
p.(Pro93Ala)	c.277C>G	yes	no		no	yes	3	37	16.9	N
p.(Asp95Asn)	c.283G>A	yes	no		no	yes	4	-10	25.44	D
p.(Asp95Asn)	c.283G>A	yes	no		no	yes	4	-10	25.44	N
p.(Leu100Arg)	c.299T>G	yes	yes		yes	yes	5	-57	-241.91	D
p.(Leu100Pro)	c.299T>C	yes	no		yes	yes	5	39	28.75	D
p.(Thr101Ile)	c.302C>T	yes	no		no	yes	6	-47	-12.6	N
p.(Phe115Leu)	c.345C>G	yes	no		no	no	3	35	-217.47	N
p.(Asp119Tyr)	c.448G>A	yes	no		no	no	4	-78	-124	D
p.(Ser120Cys)	c.359C>G	yes	no		no	no	4	-7	26.77	N
p.(Asn124Asp)	c.370A>G	yes	no		no	no	4	10	42.17	N
p.(Leu144Phe)	c.430C>T	yes	no		no	yes	6	-35	-47.35	N
p.(Gly150Arg)	c.448G>C	yes	yes		yes	yes	4	-159	-197	D
p.(Ala157Pro)	c.469G>C	yes	no		yes	yes	5	-37	-89.68	D
p.(Ile170Val)	c.508A>G	yes	no		no	yes	5	27	9.62	N
p.(Pro197Thr)	c.589C>A	yes	no		no	no	6	7	12.71	N
p.(Asp201Asn)	c.601G>A	yes	no		no	no	5	-10	-5.21	N
p.(Ala204Thr)	c.610G>A	yes	no	no	no	no	4	-30	21.55	N
p.(Leu216Arg)	c.647T>G	yes	yes	no	yes	yes	5	-57	-24.93	D
p.(Leu223Val)	c.667C>G	yes	no		no	yes	4	26	-78.68	N
p.(Ser229Pro)	c.685T>C	yes	no		yes	yes	4	-30	-388.09	D
p.(Val235Leu)	c.703G>C	yes	no		no	yes	5	-26	9.54	N
p.(Val247Leu)	c.739G>C	yes	no		no	yes	5	-26	39.41	N
p.(Ile248Val)	c.742A>G	yes	no		no	yes	5	27	24.85	N
p.(Ile254Thr)	c.761T>C	yes	no		no	no	4	47	66.14	N
p.(Gly255Glu)	c.764G>A	yes	no		yes	no	5	-89	-371.11	D
p.(Gly261Arg)	c.781G>A	yes	yes		yes	no	4	-159	-136.22	D
p.(Lys265Asn)	c.795G>C	yes	no		no	no	5	36	-31.98	N
p.(Lys265Thr)	c.794A>C	yes	no		no	no	5	49	-87.09	N
p.(Gly271Arg)	c.811G>A	yes	yes		yes	no	7	-159	36.32	N
p.(Met274Leu)	c.820A>T	yes	no		no	no	8	3	-0.1	N
p.(Ala276Glu)	c.827C>A	yes	no		yes	no	6	-63	-98.84	N
p.(Ala276Val)	c.827C>T	yes	no		no	no	6	-50	-307.1	N
p.(Ser281Leu)	c.842C>T	yes	no		no	no	5	-69	-109.38	N
p.(Gly287Arg)	c.859G>C	yes	yes		yes	no	4	-159	25.82	N
p.(Gly287Val)	c.860G>T	yes	no		no	no	4	-76	13.4	N
p.(Arg290Cys)	c.868C>T	yes	no		no	no	3	119	50	D
p.(Arg290His)	c.869G>A	yes	no		no	no	3	58	-327.4	N
p.(Thr293Met)	c.878C>T	yes	no		no	no	8	-49	11.3	N
p.(Arg300His)	c.899G>A	yes	no		no	no	3	58	18.6	N
p.(Arg302Cys)	c.904C>T	yes	no		no	no	5	119	-67.44	N
p.(Arg302His)	c.905G>A	yes	no		no	no	5	58	-106.31	N
p.(Asn307Ser)	c.920A>G	yes	no		no	no	2	36	-80.12	N
p.(Gly309Asp)	c.926G>A	yes	no		yes	no	2	-59	-94.28	D
p.(Asn312Thr)	c.935A>C	yes	no		no	no	2	13	-27.28	N
p.(Phe318Ser)	c.953T>C	yes	no		no	no	2	104	-21.01	N
p.(Ala319Thr)	c.955G>A	yes	no		no	no	2	-30	-56.54	N
p.(Gly331Ala)	c.992G>C	yes	no		no	no	3	-26	-90.13	N
p.(Asp334Asn)	c.1000G>A	yes	no		no	no	2	-10	24.04	N
p.(Asp341Glu)	c.1023T>A	yes	no		no	no	3	-30	-23.58	N
p.(Leu347Gln)	c.1040T>A	yes	no		yes	no	4	7	-57.09	N
p.(Gly359Arg)	c.1075G>A	yes	yes		yes	yes	2	-159	-133.31	D
p.(Val363Ile)	c.1087G>A	yes	no		no	yes	2	-27	16.77	N
p.(Leu368Phe)	c.1102C>T	yes	no		no	yes	3	-35	-225.23	N
p.(Gly369Asp)	c.1106G>A	yes	no		yes	yes	3	-59	13.33	D
p.(Val370Ile)	c.1108G>A	yes	no		no	yes	3	-27	-14.69	N
p.(Glu380Ala)	c.1139A>C	yes	no				3	63	21.02	N
p.(Ala382Val)	c.1145C>T	yes	no				3	-50	-2.34	N
p.(Gly386Arg)	c.1156G>A	yes	yes				3	-159	28.04	N
p.(Arg392Gln)	c.1175G>A	yes	no				4	64	-42.98	N
p.(Arg402Gln)	c.1205G>A	yes	no				7	64	-377.73	N
p.(Arg402Leu)	c.1205G>T	yes	no				7	57	-487.5	N
p.(Arg402Trp)	c.1204C>T	yes	no				7	-15	-655.58	N
p.(Glu412Lys)	c.1234G>A	yes	yes				3	-16	17.19	N
p.(Met416Ile)	c.1248G>T	no	no				9	2		N
p.(Met416Val)	c.1246A>G	no	no				9	29		N
p.(Ala421Thr)	c.1261G>A	no	no				9	-30		N
p.(Met428Ile)	c.1284G>T	no	no				9	2		N
p.(Arg433Gln)	c.1298G>A	no	no				8	64		N
p.(Ala434Val)	c.1301C>T	no	no				8	-50		D
p.(Leu440Pro)	c.1319T>C	no	no				7	39		N
p.(Glu442Lys)	c.1324G>A	no	yes				8	-16		N
p.(Arg448His)	c.1343G>A	no	no				8	58		N
p.(Arg452His)	c.1355G>A	no	no				9	58		N
p.(Arg459His)	c.1376G>A	no	no				7	58		N
p.(Ala472Val)	c.1415C>T	no	no				6	-50		N
p.(Asp484Tyr)	c.1450G>T	no	no				9	-78		N
p.(Glu488Asp)	c.1464G>T	no	no				5	30		D
p.(Gly490Arg)	c.1468G>A	no	yes				9	-159		N
p.(Ala491Val)	c.1472C>T	no	no				9	-50		N
p.(Arg509His)	c.1526G>A	no	no				6	58		N
p.(Arg516Gly)	c.1546C>G	yes	no				4	159	32.17	N
p.(Arg519Gln)	c.1556G>A	yes	no				3	64	-386.34	D
p.(Arg519Trp)	c.1555C>T	yes	no				3	-15	-422.63	D
p.(Arg519Gln)	c.1556G>A	yes	no				3	64	-386.34	N
p.(Arg521Cys)	c.1561C>T	yes	no				7	119	-22.6	N
p.(Arg523His)	c.1568G>A	yes	no				3	58	-27.21	N
p.(Arg523Leu)	c.1568G>T	yes	no				3	57	-210.33	N
p.(Val526Met)	c.1576G>A	yes	no				3	-29	7.15	N
p.(Lys527Glu)	c.1579A>G	yes	no				3	16	26.42	N
p.(Ala534Val)	c.1601C>T	yes	no				7	-50	9.2	N
p.(Phe540Tyr)	c.1619T>A	yes	no				2	0	22.53	N
p.(Leu544Val)	c.1630T>G	yes	no				6	26	12.01	N
p.(Ala547Thr)	c.1639G>A	yes	no				3	-30	-40.14	N
p.(Gly552Arg)	c.1654G>A	yes	yes				7	-159	8.85	N
p.(Tyr581Cys)	c.1742A>G	yes	no				3	97	-646.11	N
p.(Gly584Ser)	c.1750G>A	yes	no				4	-33	-343.01	N
p.(Pro585Leu)	c.1754C>T	yes	no				9	-39	-86.82	N
p.(Ala587Thr)	c.1759G>A	yes	no				9	-30	-66.28	N
p.(Arg595His)	c.1784G>A	yes	no				4	58	35.89	N
p.(Asp597Glu)	c.1791C>A	yes	no				3	-30	25.15	N
p.(Cys602Tyr)	c.1805G>A	yes	no				5	-97	-5.21	N
p.(Gly603Arg)	c.1807G>C	yes	yes				4	-159	1.72	D
p.(Gly604Asp)	c.1811G>A	yes	no				5	-59	-397.11	N
p.(Val613Leu)	c.1837G>T	yes	no				8	-26	12.37	N
p.(Gly614Asp)	c.1841G>A	yes	no				8	-59	-16.94	N
p.(Met616Lys)	c.1847T>A	yes	yes				5	0	-32.51	N
p.(Cys626Tyr)	c.1877G>A	yes	no	no			5	-97	-384.81	N
p.(Arg628His)	c.1883G>A	yes	no	no			3	58	-177.79	N
p.(Val635Ile)	c.1903G>A	yes	no	no			6	-27	-0.61	D
p.(Val635Ile)	c.1903G>A	yes	no	no			6	-27	-0.61	N
p.(His638Tyr)	c.1912C>T	yes	no	no			3	-36	14.18	N
p.(Val646Gly)	c.1937T>G	yes	no				4	76	13.34	N
p.(Asn651Ser)	c.1952A>G	yes	no				4	36	20.03	N
p.(Ser655Cys)	c.1964C>G	yes	no				4	-7	-57.47	N
p.(Ala657Thr)	c.1969G>A	yes	no				5	-30	9.24	N
p.(Ser671Cys)	c.2012C>G	yes	no				6	-7	9.07	N
p.(Gly674Asp)	c.2021G>A	yes	no				4	-59	-225.16	D
p.(Gly674Ser)	c.2020G>A	yes	no				4	-33	-122.5	D
p.(Thr693Asn)	c.2078C>A	yes	no				4	-13	18.57	N
p.(Leu708Pro)	c.2123T>C	yes	no				5	39	-329.35	D
p.(Val715Met)	c.2143G>A	yes	no				7	-29	42.51	N
p.(Ile721Val)	c.2161A>G	yes	no				5	27	-12.91	N
p.(Phe728Leu)	c.2184C>A	yes	no				7	35	-15.14	N
p.(Tyr737Phe)	c.2210A>T	yes	no				4	0	0.66	N
p.(Ile739Val)	c.2215A>G	yes	no				4	27	23.25	N
p.(Leu741Arg)	c.2222T>G	yes	yes				4	-57	-78.92	N
p.(Leu741Phe)	c.2221C>T	yes	no				4	-35	-503.55	N
p.(Asn746Thr)	c.2237A>C	yes	no				4	13	-24.53	D
p.(Asn746Thr)	c.2237A>C	yes	no				4	13	-24.53	N
p.(Phe753Cys)	c.2258T>G	yes	no				4	97	-19.77	D
p.(Ile756Thr)	c.2267T>C	yes	no				4	47	48.06	D
p.(Gly767Cys)	c.2299G>T	no	no				9	-40		N
p.(Lys776Asn)	c.2328G>T	no	no				9	36		N
p.(Gly788Val)	c.2363G>T	no	no				9	-76		N
p.(Gly792Asp)	c.2375G>A	no	no				9	-59		N
p.(Glu797Val)	c.2390A>T	no	no				8	13		D
p.(Gly800Val)	c.2399G>T	no	no				9	-76		N
p.(Glu804Lys)	c.2410G>A	no	yes				7	-16		N
p.(Met808Leu)	c.2422A>T	no	no				9	3		N
p.(Gly826Val)	c.2477G>T	no	no				8	-76		N
p.(Gly848Ser)	c.2542G>A	no	no				4	-33		D
p.(Leu860Pro)	c.2579T>C	yes	no				5	39	2.83	D
p.(Leu860Val)	c.2578C>G	yes	no				5	26	11.42	N
p.(Asn875Ser)	c.2624A>G	yes	no				3	36	43.54	N
p.(Leu883Phe)	c.2647C>T	yes	no				3	-35	-46.95	N
p.(Ala890Thr)	c.2668G>A	yes	no				3	-30	-2.3	N
p.(Arg895Gln)	c.2684G>A	yes	no				5	64	-35.81	N
p.(Arg900Cys)	c.2698C>T	yes	no				3	119	29.77	N
p.(Gly927Ala)	c.2780G>C	yes	no				1	-26	-49.29	D
p.(Ala928Asp)	c.2783C>A	yes	no				3	-33	28.08	D
p.(Gly933Ser)	c.2797G>A	yes	no				2	-33	-598.01	N
p.(Arg937His)	c.2810G>A	yes	no				1	58	-81.1	N
p.(Ser938Gly)	c.2812A>G	yes	no				4	33	-88.91	D
p.(Asn941Thr)	c.2822A>C	yes	no				1	13	30.75	D
p.(Asp944Tyr)	c.2830G>T	yes	no				1	-78	17.01	D
p.(Gly956Asp)	c.2867G>A	yes	no				5	-59	11.71	N
p.(Arg969Leu)	c.2906G>T	yes	no	yes			3	57	44.69	N
p.(Arg975Gly)	c.2923C>G	yes	no	yes			2	159	7.86	D
p.(Val990Ala)	c.2969T>C	yes	no				2	50	-58.15	N
p.(Ile997Leu)	c.2989A>C	yes	no				1	1	50.5	N
p.(Arg998Gln)	c.2993G>A	yes	no				3	64	28.36	N
p.(Thr1007Ala)	c.3019A>G	yes	no				1	30	-6.31	N
p.(Met1013Leu)	c.3037A>T	yes	no				2	3	-392.6	N
p.(Ala1015Thr)	c.3043G>A	yes	no				3	-30	-93.02	D
p.(Ala1015Thr)	c.3043G>A	yes	no				3	-30	-93.02	N
p.(Gly1018Arg)	c.3052G>A	yes	yes				2	-159	-343.09	D
p.(Val1057Ile)	c.3169G>A	yes	no				3	-27	17.83	N
p.(Arg1058Gln)	c.3173G>A	yes	no				3	64	41.84	N
p.(Arg1060Trp)	c.3178C>T	yes	no				3	-15	-671.29	D
p.(Asn1064Lys)	c.3192C>A	yes	yes				2	-36	12.71	N
p.(Asn1071Lys)	c.3213T>G	yes	yes				2	-36	35.29	D
p.(Met1077Ile)	c.3231G>A	yes	no				4	2	30.88	N
p.(Leu1079Pro)	c.3236T>C	yes	no				3	39	-241.7	D
p.(Thr1081Ala)	c.3241A>G	yes	no				3	30	44.46	N
p.(Ala1090Val)	c.3269C>T	yes	no				7	-50	14.71	N
p.(Lys1094Glu)	c.3280A>G	yes	no				5	16	-29.14	N
p.(Asp1097Asn)	c.3289G>A	yes	no				4	-10	-143.57	D
p.(Asp1097Asn)	c.3289G>A	yes	no				4	-10	-143.57	N
p.(Glu1101Asp)	c.3303G>C	yes	no				6	30	38.86	N
p.(Arg1110His)	c.3329G>A	yes	no				7	58	-7.3	N
p.(Ile1113Val)	c.3337A>G	yes	no				5	27	-74.54	N
p.(Val1136Ile)	c.3406G>A	yes	no				3	-27	-111.29	N
p.(Arg1141His)	c.3422G>A	yes	no				3	58	21.36	N
p.(Glu1145Lys)	c.3433G>A	yes	yes				2	-16	-5.92	D
p.(Glu1145Lys)	c.3433G>A	yes	yes				2	-16	-5.92	N
p.(Arg1158His)	c.3473G>A	yes	no				3	58	-60.23	N
p.(Gln1159Arg)	c.3476A>G	yes	yes				3	-64	37.24	N
p.(Val1161Ala)	c.3482T>C	yes	no				2	50	-40.8	N
p.(Ala1164Asp)	c.3491C>A	yes	no				2	-33	-16.16	D
p.(Arg1171His)	c.3512G>A	yes	no				4	58	13.32	N
p.(Arg1172His)	c.3515G>A	yes	no				6	58	-499.54	N
p.(Pro1178Leu)	c.3533C>T	yes	no				6	-39	0.66	N
p.(Gln1180Lys)	c.3538C>A	yes	yes				2	-10	41.22	N
p.(Arg1182Cys)	c.3544C>T	yes	no				5	119	9.61	N
p.(Arg1182His)	c.3545G>A	yes	no				5	58	20.67	N
p.(Val1205Ala)	c.3614T>C	yes	no				4	50	-43.06	N
p.(Ala1206Ser)	c.3616G>T	yes	no				5	-7	-105.06	N
p.(Met1209Leu)	c.3625A>C	yes	no				5	3	17.38	N
p.(Gln1210Lys)	c.3628C>A	yes	yes				3	-10	7.09	N
p.(Glu1213Lys)	c.3637G>A	yes	yes				4	-16	-6.49	N
p.(Gln1214Lys)	c.3640C>A	yes	yes				3	-10	-28.94	N
p.(Pro1217Leu)	c.3650C>T	yes	no				7	-39	26.82	N
p.(Pro1217Ser)	c.3649C>T	yes	no				7	30	25.79	N
p.(Pro1217Thr)	c.3649C>A	yes	no				7	7	31.34	N
p.(Met1222Ile)	c.3666G>T	yes	no				4	2	-6.96	D
p.(Met1222Ile)	c.3666G>T	yes	no				4	2	-6.96	N
p.(Met1222Val)	c.3664A>G	yes	no				4	29	11.87	N
p.(Asn1226Asp)	c.3676A>G	yes	no				4	10	25.05	N
p.(Leu1232Arg)	c.3695T>G	yes	yes				5	-57	-18.3	D
p.(Asp1252Ala)	c.3755A>C	yes	no				2	33	-33.8	N
p.(Ala1259Thr)	c.3775G>A	yes	no				3	-30	-6.52	N
p.(Ala1259Val)	c.3776C>T	yes	no				3	-50	5.31	N
p.(Val1263Leu)	c.3787G>C	yes	no				3	-26	32.04	N
p.(Val1263Met)	c.3787G>A	yes	no				3	-29	45.72	N
p.(Gly1264Ser)	c.3790G>A	yes	no				2	-33	-396.11	N
p.(Ser1265Ile)	c.3794G>T	yes	no				1	-70	-143.91	D
p.(Val1271Ile)	c.3811G>A	yes	no				3	-27	-78.25	N
p.(Thr1272Ala)	c.3814A>G	yes	no				4	30	25.9	N
p.(Val1274Ala)	c.3821T>C	yes	no				6	50	-15.32	N
p.(Asn1275Ser)	c.3824A>G	yes	no				5	36	-173.45	N
p.(Glu1282Lys)	c.3844G>A	yes	yes				7	-16	22.1	N
p.(Arg1289Cys)	c.3865C>T	yes	no				5	119	17.29	N
p.(Arg1289His)	c.3866G>A	yes	no				5	58	-122.66	N
p.(Arg1296Cys)	c.3886C>T	yes	no	yes			3	119	38	D
p.(Arg1296Ser)	c.3886C>A	yes	no	yes			3	126	37.57	D
p.(Arg1296His)	c.3887G>A	yes	no	no			3	58	-35	N
p.(Arg1299Leu)	c.3896G>T	yes	no	yes			2	57	2	D
p.(Met1301Leu)	c.3901A>T	yes	no	no			3	3	-0.05	N
p.(Met1301Val)	c.3901A>G	yes	no	no			3	29	-148.54	N
p.(Ser1308Thr)	c.3923G>C	yes	no	no			2	-23	-26.65	N
p.(Gly1310Ser)	c.3928G>A	yes	no				2	-33	-72.29	N
p.(Gly1312Arg)	c.3934G>C	yes	yes				2	-159	-3.74	N
p.(Arg1314Cys)	c.3940C>T	yes	no				2	119	-25.16	N
p.(Lys1322Arg)	c.3965A>G	yes	no				2	-54	28.82	N
p.(Ile1334Val)	c.4000A>G	yes	no				2	27	5.1	N
p.(Ala1335Ser)	c.4003G>T	yes	no				2	-7	13.41	N
p.(Val1343Ile)	c.4027G>A	yes	no				2	-27	-56.46	N
p.(Gly1350Val)	c.4049G>T	yes	no				3	-76	-282.9	D
p.(Gly1350Ser)	c.4048G>A	yes	no				3	-33	-150.92	N
p.(Val1352Met)	c.4054G>A	yes	no				2	-29	-77.56	N
p.(Leu1354Phe)	c.4060C>T	yes	no				4	-35	-77.23	N
p.(Arg1362Gln)	c.4085G>A	yes	no				2	64	-9.09	N
p.(Val1373Ala)	c.4118T>C	yes	no				2	50	18.05	N
p.(Leu1375His)	c.4124T>A	yes	yes				4	1	-111.27	D
p.(Glu1387Asp)	c.4161G>T	yes	no				4	30	-4.31	D
p.(Ser1392Asn)	c.4175G>A	yes	no				4	-36	-116.98	N
p.(Gly1395Arg)	c.4183G>A	yes	yes				4	-159	-86.51	N
p.(Arg1397Trp)	c.4189C>T	yes	no				3	-15	52.56	N
p.(Pro1400His)	c.4199C>A	yes	yes				5	-38	16.77	N
p.(Gly1405Arg)	c.4213G>C	yes	yes				8	-159	-36.27	N
p.(Gly1405Ser)	c.4213G>A	yes	no				8	-33	-98.77	N
p.(Ala1419Thr)	c.4255G>A	yes	no				7	-30	-10.38	N
p.(Tyr1420Cys)	c.4259A>G	yes	no				3	97	-21.16	D
p.(Ile1422Leu)	c.4264A>C	yes	no				3	1	34.24	N
p.(Ser1423Arg)	c.4269C>A	yes	yes				2	-126	51	D
p.(Phe1430Ile)	c.4288T>A	yes	no				3	34	-14.24	N
p.(Asn1434Ser)	c.4301A>G	yes	no				2	36	-49.51	D
p.(Pro1456His)	c.4367C>A	yes	yes				4	-38	45.25	N
p.(Trp1466Arg)	c.4396T>C	yes	yes				2	15	-97.82	D
p.(Trp1466Leu)	c.4397G>T	yes	no				2	72	-24.36	D
p.(Leu1486Pro)	c.4457T>C	yes	no				2	39	-272.24	D
p.(Arg1488Cys)	c.4462C>T	yes	no				2	119	8.45	N
p.(Pro1491Leu)	c.4472C>T	yes	no				1	-39	9.1	D
p.(Pro1492Ala)	c.4474C>G	yes	no				1	37	-10.5	D
p.(Gly1494Arg)	c.4480G>A	yes	yes				1	-159	-386.96	D
p.(Gly1494Glu)	c.4481G>A	yes	no				1	-89	-406.02	N
p.(Gly1496Glu)	c.4487G>A	yes	no				2	-89	23.45	D
p.(Cys1499Arg)	c.4495T>C	yes	yes				1	-119	-198.77	D
p.(Pro1500Arg)	c.4499C>G	yes	yes				1	-96	-30.99	D
p.(Lys1506Asn)	c.4518G>T	yes	no				2	36	8.72	D
p.(Leu1508Pro)	c.4523T>C	yes	no				1	39	-267.86	D
p.(Thr1520Ala)	c.4558A>G	yes	no				1	30	17.76	N
p.(Ala1525Thr)	c.4573G>A	yes	no				2	-30	-82.91	N
p.(Leu1527Phe)	c.4579C>T	yes	no				2	-35	-227.44	D
p.(Arg1532Trp)	c.4594C>T	yes	no				1	-15	-477.2	D
p.(Thr1539Ile)	c.4616C>T	yes	no				1	-47	14.33	N
p.(Arg1560Trp)	c.4678C>T	yes	no				2	-15	-71.45	N
p.(Pro1572Leu)	c.4715C>T	yes	no				4	-39	-15.93	N
p.(Arg1597Gln)	c.4790G>A	no	no				3	64		N
p.(Arg1597Trp)	c.4789C>T	no	no				3	-15		N
p.(Arg1598Gln)	c.4793G>A	no	no				4	64		N
p.(Arg1598Trp)	c.4792C>T	no	no				4	-15		N
p.(Glu1601Gly)	c.4802A>G	no	no				2	89		N
p.(Ala1609Thr)	c.4825G>A	no	no				8	-30		N
p.(Ala1610Val)	c.4829C>T	no	no				9	-50		N
p.(Pro1611Leu)	c.4832C>T	no	no				8	-39		N
p.(Ala1616Thr)	c.4846G>A	no	no				6	-30		N
p.(Arg1622Gln)	c.4865G>A	no	no				4	64		N
p.(Arg1622Trp)	c.4864C>T	no	no				4	-15		N
p.(Gln1625Arg)	c.4874A>G	no	yes				3	-64		N
p.(Leu1627Ser)	c.4880T>C	no	no				3	69		N
p.(Cys1637Gly)	c.4909T>G	no	no				7	40		N
p.(Glu1640Ala)	c.4919A>C	no	no				6	63		N
p.(Met1665Thr)	c.4994T>C	no	no				9	49		N
p.(Val1666Ala)	c.4997T>C	no	no				9	50		N
p.(Arg1672Cys)	c.5014C>T	no	no				8	119		N
p.(Arg1672His)	c.5015G>A	no	no				8	58		N
p.(Arg1673Gln)	c.5018G>A	no	no				8	64		N
p.(Arg1673Trp)	c.5017C>T	no	no				8	-15		N
p.(Gly1674Asp)	c.5021G>A	no	no				9	-59		N
p.(Gly1676Glu)	c.5027G>A	no	no				9	-89		N
p.(Gly1684Arg)	c.5050G>C	no	yes				6	-159		N
p.(Gly1684Trp)	c.5050G>T	no	no				6	-174		N
p.(Gly1694Glu)	c.5081G>A	no	no				9	-89		N
p.(Pro1695Ala)	c.5083C>G	no	no				7	37		N
p.(Ala1713Thr)	c.5137G>A	no	no				8	-30		N
p.(Ser1715Phe)	c.5144C>T	no	no				9	-104		N
p.(Pro1730Ser)	c.5188C>T	no	no				8	30		N
p.(Ser1735Phe)	c.5204C>T	no	no				9	-104		N
p.(Leu1756Arg)	c.5267T>G	no	yes				9	-57		N
p.(Leu1756Phe)	c.5266C>T	no	no				9	-35		N
p.(Thr1765Asn)	c.5294C>A	no	no				9	-13		N
p.(Pro1766Ser)	c.5296C>T	no	no				9	30		N
p.(Pro1767Leu)	c.5300C>T	no	no				9	-39		N
p.(Pro1774Thr)	c.5320C>A	no	no				8	7		N
p.(Gln1778Leu)	c.5333A>T	no	no				8	-7		N
p.(Arg1779Gly)	c.5335A>G	no	no				8	159		N
p.(His1784Gln)	c.5352C>G	no	no				8	6		N
p.(Pro1787Ala)	c.5359C>G	no	no				9	37		N
p.(Arg1789Cys)	c.5365C>T	no	no				6	119		N
p.(Arg1790His)	c.5369G>A	no	no				8	58		N
p.(Arg1790His)	c.5369G>A	no	no				8	58		N
p.(Leu1791Met)	c.5371C>A	no	no				8	-3		N
p.(Arg1799Gln)	c.5396G>A	no	no				6	64		N
p.(Arg1799Trp)	c.5395C>T	no	no				6	-15		N
p.(Pro1801Leu)	c.5402C>T	no	no				6	-39		N
p.(Cys1807Arg)	c.5419T>C	no	yes				5	-119		N
p.(Arg1810Cys)	c.5428C>T	no	no				4	119		N
p.(Arg1810His)	c.5429G>A	no	no				4	58		N
p.(Gly1821Asp)	c.5462G>A	no	no				4	-59		N
p.(Thr1822Ile)	c.5465C>T	no	no				4	-47		N
p.(Arg1827Gln)	c.5480G>A	no	no				8	64		N
p.(Arg1846Gln)	c.5537G>A	no	no				5	64		N
p.(Ala1859Thr)	c.5575G>A	no	no				8	-30		N
p.(Leu1865Ile)	c.5593C>A	no	no				9	-1		N
p.(Gly1866Ser)	c.5596G>A	no	no				8	-33		N
p.(Ser1869Gly)	c.5605A>G	no	no				8	33		N
p.(Thr1876Ser)	c.5627C>G	no	no				8	23		N
p.(Val1880Met)	c.5638G>A	no	no				9	-29		N
p.(Pro1881Ala)	c.5641C>G	no	no				9	37		N
p.(Asp1896Val)	c.5687A>T	no	no				6	-17		N
p.(Val1902Ala)	c.5705T>C	no	no				5	50		N
p.(Glu1906Val)	c.5717A>T	no	no				6	13		N
p.(Arg1916His)	c.5747G>A	no	no				9	58		N
p.(Val1918Met)	c.5752G>A	no	no				6	-29		N
p.(Ile1925Thr)	c.5774T>C	no	no				5	47		N
p.(Cys1929Arg)	c.5785T>C	no	yes				6	-119		N
p.(Arg1930Cys)	c.5788C>T	no	no				9	119		N
p.(Arg1930His)	c.5789G>A	no	no				9	58		N
p.(Thr1932Met)	c.5795C>T	no	no				4	-49		N
p.(Leu1933Arg)	c.5798T>G	no	yes				7	-57		N
p.(Asn1938Ser)	c.5813A>G	no	no				6	36		N
p.(Asp1954Asn)	c.5860G>A	no	no				6	-10		N
p.(Glu1955Lys)	c.5863G>A	no	yes				6	-16		N
p.(Ser1960Phe)	c.5879C>T	no	no				6	-104		N
p.(Arg1961Cys)	c.5881C>T	no	no				8	119		N
p.(Arg1961His)	c.5882G>A	no	no				8	58		N
p.(Arg1961Leu)	c.5882G>T	no	no				8	57		N
p.(Asp1963Asn)	c.5887G>A	no	no				7	-10		N
p.(Asp1963Glu)	c.5889T>A	no	no				7	-30		N
p.(Glu1965Asp)	c.5895G>C	no	no				6	30		N
p.(Glu1965Lys)	c.5893G>A	no	yes				6	-16		N
p.(Asp1966Asn)	c.5896G>A	no	no				5	-10		N
p.(Leu1967Phe)	c.5901G>T	no	no				6	-35		N
p.(Ala1972Ser)	c.5914G>T	no	no				7	-7		N
p.(Leu1977Arg)	c.5930T>G	no	yes				8	-57		N
