# Supplementary material for: Using an integrative machine learning approach utilising homology modelling to clinically interpret genetic variants: CACNA1F as an exemplar
Source: Eur J Hum Genet. 2020 Apr 20;28(9):1274–82. doi: 10.1038/s41431-020-0623-y (PMC7608274; doi:10.1038/s41431-020-0623-y)
Supplement: Supplementary file 2 — Online Resource 2 [file 41431_2020_623_MOESM2_ESM.xlsx]

## Sheet: Sheet1
Online Resource 2. This table shows the CACNA1F variants (NM_005183.3;
ENST00000376265.2) correctly classified and those that are misclassified by
CACNA1F-variant predictor (CACNA1F-vp); N: presumed benign (i.e. seen in
gnomAD), D: presumed disease-associated (i.e. seen inhouse and in HGMD);
>= 1: seen in at least one individual; N/A: data not available.
Amino acid change	Nucleotide change	Predicted class	Dataset	Allele frequency	Homozygote count	Hemizygote count
p.(Ser2Leu)	c.5C>T	benign	N	1.46393e-05	0	1
p.(Pro14Leu)	c.41C>T	benign	N	0.0194912	182	729
p.(Pro14Thr)	c.40C>A	benign	N	0.000169842	0	10
p.(Gly31Arg)	c.91G>A	benign	N	3.83303e-05	0	3
p.(Pro32Ser)	c.94C>T	benign	N	1.4606e-05	0	1
p.(Val35Ala)	c.104T>C	benign	N	6.88738e-06	0	1
p.(Thr47Ile)	c.140C>T	benign	N	5.86779e-06	0	1
p.(Pro48Thr)	c.142C>A	benign	N	9.85416e-05	0	6
p.(Thr59Ala)	c.175A>G	benign	N	5.87803e-05	0	4
p.(Ala63Gly)	c.188C>G	benign	N	5.49943e-06	0	1
p.(Ser64Thr)	c.191G>C	benign	N	1.11418e-05	0	1
p.(Ser68Thr)	c.202T>A	benign	N	5.51086e-06	0	1
p.(Ala78Val)	c.233C>T	benign	N	2.72979e-05	0	2
p.(Arg83Trp)	c.247C>T	benign	N	2.7316e-05	0	2
p.(Arg83Gln)	c.248G>A	benign	N	1.63903e-05	0	2
p.(Ser84Tyr)	c.251C>A	benign	N	0.00031713	1	33
p.(Glu90Gln)	c.268G>C	benign	N	5.47145e-06	0	1
p.(Trp91Leu)	c.272G>T	benign	N	1.64204e-05	0	1
p.(Thr101Ile)	c.302C>T	benign	N	2.55426e-05	0	1
p.(Ser120Cys)	c.359C>G	benign	N	1.71681e-05	0	1
p.(Asn124Asp)	c.370A>G	benign	N	5.10517e-05	0	1
p.(Leu144Phe)	c.430C>T	benign	N	1.24644e-05	0	1
p.(Pro197Thr)	c.589C>A	benign	N	2.71948e-05	0	1
p.(Asp201Asn)	c.601G>A	benign	N	3.75735e-05	0	3
p.(Ala204Thr)	c.610G>A	benign	N	1.20431e-05	0	2
p.(Leu223Val)	c.667C>G	benign	N	5.61766e-06	0	1
p.(Val235Leu)	c.703G>C	benign	N	1.12249e-05	0	1
p.(Val247Leu)	c.739G>C	benign	N	1.72225e-05	0	1
p.(Ile254Thr)	c.761T>C	benign	N	7.1955e-05	0	4
p.(Lys265Asn)	c.795G>C	benign	N	2.08521e-05	0	2
p.(Lys265Thr)	c.794A>C	benign	N	5.86982e-06	0	1
p.(Met274Leu)	c.820A>T	benign	N	1.30591e-05	0	1
p.(Ala276Val)	c.827C>T	benign	N	0.000888228	1	48
p.(Ser281Leu)	c.842C>T	benign	N	0.000116448	0	7
p.(Gly287Val)	c.860G>T	benign	N	5.77457e-06	0	1
p.(Thr293Met)	c.878C>T	benign	N	1.13561e-05	0	2
p.(Arg300His)	c.899G>A	benign	N	5.60321e-05	0	1
p.(Arg302Cys)	c.904C>T	benign	N	0.000139512	0	9
p.(Asn307Ser)	c.920A>G	benign	N	5.52547e-05	0	4
p.(Asn312Thr)	c.935A>C	benign	N	1.10132e-05	0	1
p.(Phe318Ser)	c.953T>C	benign	N	6.86961e-05	0	6
p.(Ala319Thr)	c.955G>A	benign	N	3.85036e-05	0	3
p.(Asp334Asn)	c.1000G>A	benign	N	1.0977e-05	0	1
p.(Asp341Glu)	c.1023T>A	benign	N	5.47438e-06	0	1
p.(Leu347Gln)	c.1040T>A	benign	N	4.61446e-05	0	1
p.(Arg402Trp)	c.1204C>T	benign	N	2.5016e-05	0	4
p.(Arg402Leu)	c.1205G>T	benign	N	9.99375e-06	0	1
p.(Arg402Gln)	c.1205G>A	benign	N	1.444e-05	0	1
p.(Met416Ile)	c.1248G>T	benign	N	4.56725e-05	0	1
p.(Met416Val)	c.1246A>G	benign	N	5.47202e-06	0	1
p.(Ala421Thr)	c.1261G>A	benign	N	2.73535e-05	0	2
p.(Met428Ile)	c.1284G>T	benign	N	1.95441e-05	0	1
p.(Arg433Gln)	c.1298G>A	benign	N	1.47192e-05	0	2
p.(Leu440Pro)	c.1319T>C	benign	N	0.000371888	0	20
p.(Glu442Lys)	c.1324G>A	benign	N	5.39757e-05	0	5
p.(Arg448His)	c.1343G>A	benign	N	2.23141e-05	0	2
p.(Arg452His)	c.1355G>A	benign	N	0.00013735	0	1
p.(Arg459His)	c.1376G>A	benign	N	5.21773e-05	0	3
p.(Ala472Val)	c.1415C>T	benign	N	0.000258747	0	10
p.(Asp484Tyr)	c.1450G>T	benign	N	6.88378e-06	0	1
p.(Gly490Arg)	c.1468G>A	benign	N	0.000868448	1	57
p.(Ala491Val)	c.1472C>T	benign	N	4.60151e-05	0	1
p.(Arg509His)	c.1526G>A	benign	N	9.78719e-05	0	6
p.(Arg521Cys)	c.1561C>T	benign	N	0.000322457	0	28
p.(Ala534Val)	c.1601C>T	benign	N	5.89526e-05	0	2
p.(Leu544Val)	c.1630T>G	benign	N	8.36981e-06	0	1
p.(Gly552Arg)	c.1654G>A	benign	N	4.28776e-05	0	3
p.(Pro585Leu)	c.1754C>T	benign	N	1.405e-05	0	1
p.(Ala587Thr)	c.1759G>A	benign	N	9.91002e-06	0	1
p.(Val613Leu)	c.1837G>T	benign	N	2.69122e-05	0	2
p.(Gly614Asp)	c.1841G>A	benign	N	1.23335e-05	0	1
p.(Val635Ile)	c.1903G>A	benign	N	0.00213275	0	100
p.(Ser655Cys)	c.1964C>G	benign	N	1.955e-05	0	1
p.(Ser671Cys)	c.2012C>G	benign	N	0.0016745	2	95
p.(Val715Met)	c.2143G>A	benign	N	5.45685e-06	0	1
p.(Phe728Leu)	c.2184C>A	benign	N	5.37015e-05	0	2
p.(Leu741Arg)	c.2222T>G	benign	N	5.46768e-06	0	1
p.(Gly767Cys)	c.2299G>T	benign	N	1.10331e-05	0	1
p.(Lys776Asn)	c.2328G>T	benign	N	1.10049e-05	0	1
p.(Gly788Val)	c.2363G>T	benign	N	1.09692e-05	0	2
p.(Gly792Asp)	c.2375G>A	benign	N	1.11498e-05	0	1
p.(Gly800Val)	c.2399G>T	benign	N	1.67704e-05	0	1
p.(Glu804Lys)	c.2410G>A	benign	N	5.60325e-06	0	1
p.(Met808Leu)	c.2422A>T	benign	N	2.14838e-05	0	2
p.(Gly826Val)	c.2477G>T	benign	N	2.35909e-05	0	2
p.(Arg937His)	c.2810G>A	benign	N	0.000114522	0	9
p.(Val990Ala)	c.2969T>C	benign	N	5.49345e-06	0	1
p.(Ala1090Val)	c.3269C>T	benign	N	7.87871e-05	0	4
p.(Glu1101Asp)	c.3303G>C	benign	N	0.000151414	0	15
p.(Arg1110His)	c.3329G>A	benign	N	1.48591e-05	0	2
p.(Ile1113Val)	c.3337A>G	benign	N	5.50743e-06	0	1
p.(Arg1158His)	c.3473G>A	benign	N	1.64788e-05	0	1
p.(Arg1172His)	c.3515G>A	benign	N	2.18447e-05	0	1
p.(Pro1178Leu)	c.3533C>T	benign	N	5.4581e-05	0	3
p.(Pro1217Ser)	c.3649C>T	benign	N	6.8337e-05	0	5
p.(Pro1217Thr)	c.3649C>A	benign	N	4.5335e-05	0	1
p.(Pro1217Leu)	c.3650C>T	benign	N	1.09398e-05	0	1
p.(Val1271Ile)	c.3811G>A	benign	N	2.18425e-05	0	1
p.(Val1274Ala)	c.3821T>C	benign	N	1.63743e-05	0	1
p.(Glu1282Lys)	c.3844G>A	benign	N	3.64401e-05	0	3
p.(Gly1310Ser)	c.3928G>A	benign	N	1.67487e-05	0	1
p.(Val1343Ile)	c.4027G>A	benign	N	1.66231e-05	0	2
p.(Val1352Met)	c.4054G>A	benign	N	1.46704e-05	0	1
p.(Leu1354Phe)	c.4060C>T	benign	N	1.141e-05	0	1
p.(Gly1395Arg)	c.4183G>A	benign	N	2.43868e-05	0	4
p.(Gly1405Arg)	c.4213G>C	benign	N	0.000141417	0	12
p.(Gly1405Ser)	c.4213G>A	benign	N	0.00049252	0	28
p.(Ala1419Thr)	c.4255G>A	benign	N	3.81623e-05	1	1
p.(Ala1525Thr)	c.4573G>A	benign	N	1.09011e-05	0	1
p.(Arg1560Trp)	c.4678C>T	benign	N	1.141e-05	0	1
p.(Arg1597Trp)	c.4789C>T	benign	N	5.93237e-05	0	5
p.(Arg1597Gln)	c.4790G>A	benign	N	2.218e-05	0	2
p.(Arg1598Trp)	c.4792C>T	benign	N	0.000193238	0	11
p.(Arg1598Gln)	c.4793G>A	benign	N	1.98083e-05	0	2
p.(Glu1601Gly)	c.4802A>G	benign	N	5.57569e-06	0	1
p.(Ala1609Thr)	c.4825G>A	benign	N	7.00532e-05	0	7
p.(Ala1610Val)	c.4829C>T	benign	N	1.12389e-05	0	2
p.(Pro1611Leu)	c.4832C>T	benign	N	1.68348e-05	0	1
p.(Ala1616Thr)	c.4846G>A	benign	N	1.11973e-05	0	1
p.(Arg1622Trp)	c.4864C>T	benign	N	5.6124e-06	0	1
p.(Arg1622Gln)	c.4865G>A	benign	N	2.24583e-05	0	3
p.(Gln1625Arg)	c.4874A>G	benign	N	2.80472e-05	0	2
p.(Leu1627Ser)	c.4880T>C	benign	N	4.57645e-05	0	1
p.(Cys1637Gly)	c.4909T>G	benign	N	1.14422e-05	0	1
p.(Glu1640Ala)	c.4919A>C	benign	N	1.72357e-05	0	1
p.(Met1665Thr)	c.4994T>C	benign	N	1.64667e-05	0	2
p.(Val1666Ala)	c.4997T>C	benign	N	N/A	N/A	N/A
p.(Arg1672Cys)	c.5014C>T	benign	N	2.1899e-05	0	1
p.(Arg1672His)	c.5015G>A	benign	N	3.918e-05	0	6
p.(Arg1673Trp)	c.5017C>T	benign	N	1.09509e-05	0	1
p.(Arg1673Gln)	c.5018G>A	benign	N	5.8776e-05	0	3
p.(Gly1674Asp)	c.5021G>A	benign	N	4.66548e-05	0	1
p.(Gly1676Glu)	c.5027G>A	benign	N	5.47103e-06	0	1
p.(Gly1684Trp)	c.5050G>T	benign	N	0.00111983	0	62
p.(Gly1684Arg)	c.5050G>C	benign	N	0.000180934	0	16
p.(Gly1694Glu)	c.5081G>A	benign	N	0.00209296	0	126
p.(Pro1695Ala)	c.5083C>G	benign	N	1.0983e-05	0	2
p.(Ala1713Thr)	c.5137G>A	benign	N	2.02658e-05	0	2
p.(Ser1715Phe)	c.5144C>T	benign	N	5.76462e-06	0	1
p.(Pro1730Ser)	c.5188C>T	benign	N	1.87314e-05	0	2
p.(Ser1735Phe)	c.5204C>T	benign	N	6.91677e-05	0	6
p.(Leu1756Arg)	c.5267T>G	benign	N	5.75318e-06	0	1
p.(Leu1756Phe)	c.5266C>T	benign	N	0.000158848	0	8
p.(Thr1765Asn)	c.5294C>A	benign	N	9.08348e-05	1	3
p.(Pro1766Ser)	c.5296C>T	benign	N	2.82487e-05	0	1
p.(Pro1767Leu)	c.5300C>T	benign	N	3.38011e-05	0	3
p.(Pro1774Thr)	c.5320C>A	benign	N	1.67822e-05	0	1
p.(Gln1778Leu)	c.5333A>T	benign	N	5.58975e-06	0	1
p.(Arg1779Gly)	c.5335A>G	benign	N	5.58553e-06	0	1
p.(His1784Gln)	c.5352C>G	benign	N	5.60375e-06	0	1
p.(Pro1787Ala)	c.5359C>G	benign	N	5.62588e-06	0	1
p.(Arg1789Cys)	c.5365C>T	benign	N	1.69884e-05	0	2
p.(Arg1790His)	c.5369G>A	benign	N	5.56534e-05	0	2
p.(Arg1790His)	c.5369G>A	benign	N	2.42e-05	0	1
p.(Leu1791Met)	c.5371C>A	benign	N	5.68385e-06	0	1
p.(Arg1799Trp)	c.5395C>T	benign	N	6.01797e-05	0	2
p.(Arg1799Gln)	c.5396G>A	benign	N	1.95965e-05	0	3
p.(Pro1801Leu)	c.5402C>T	benign	N	2.18521e-05	0	1
p.(Arg1810Cys)	c.5428C>T	benign	N	0.000130924	1	9
p.(Arg1810His)	c.5429G>A	benign	N	4.90915e-05	0	1
p.(Gly1821Asp)	c.5462G>A	benign	N	5.45429e-06	0	1
p.(Thr1822Ile)	c.5465C>T	benign	N	1.09085e-05	0	1
p.(Arg1827Gln)	c.5480G>A	benign	N	4.36762e-05	0	3
p.(Arg1846Gln)	c.5537G>A	benign	N	3.10145e-05	0	2
p.(Ala1859Thr)	c.5575G>A	benign	N	1.84594e-05	0	1
p.(Leu1865Ile)	c.5593C>A	benign	N	0.000157334	0	3
p.(Gly1866Ser)	c.5596G>A	benign	N	4.84916e-05	0	3
p.(Ser1869Gly)	c.5605A>G	benign	N	4.62727e-05	0	1
p.(Thr1876Ser)	c.5627C>G	benign	N	9.22935e-05	0	1
p.(Val1880Met)	c.5638G>A	benign	N	6.02323e-06	0	1
p.(Pro1881Ala)	c.5641C>G	benign	N	1.59912e-05	0	1
p.(Asp1896Val)	c.5687A>T	benign	N	4.58926e-05	0	1
p.(Val1902Ala)	c.5705T>C	benign	N	5.00498e-05	0	1
p.(Glu1906Val)	c.5717A>T	benign	N	6.01074e-06	0	1
p.(Arg1916His)	c.5747G>A	benign	N	1.6989e-05	0	1
p.(Val1918Met)	c.5752G>A	benign	N	6.03018e-05	0	6
p.(Ile1925Thr)	c.5774T>C	benign	N	1.66194e-05	0	2
p.(Cys1929Arg)	c.5785T>C	benign	N	1.97708e-05	0	2
p.(Arg1930Cys)	c.5788C>T	benign	N	5.52514e-06	0	1
p.(Arg1930His)	c.5789G>A	benign	N	0.0944453	681	7318
p.(Thr1932Met)	c.5795C>T	benign	N	2.20612e-05	0	2
p.(Leu1933Arg)	c.5798T>G	benign	N	5.51064e-06	0	1
p.(Asn1938Ser)	c.5813A>G	benign	N	1.65011e-05	0	1
p.(Asp1954Asn)	c.5860G>A	benign	N	0.000289471	0	13
p.(Glu1955Lys)	c.5863G>A	benign	N	2.19749e-05	0	1
p.(Ser1960Phe)	c.5879C>T	benign	N	0.000201039	0	16
p.(Arg1961Cys)	c.5881C>T	benign	N	6.04157e-05	0	2
p.(Arg1961His)	c.5882G>A	benign	N	1.09804e-05	0	1
p.(Arg1961Leu)	c.5882G>T	benign	N	2.19608e-05	0	1
p.(Asp1963Glu)	c.5889T>A	benign	N	5.48718e-06	0	1
p.(Asp1963Asn)	c.5887G>A	benign	N	5.48926e-06	0	1
p.(Glu1965Lys)	c.5893G>A	benign	N	5.49043e-06	0	1
p.(Glu1965Asp)	c.5895G>C	benign	N	5.49049e-06	0	1
p.(Asp1966Asn)	c.5896G>A	benign	N	7.35373e-05	0	5
p.(Leu1967Phe)	c.5901G>T	benign	N	5.49577e-06	0	1
p.(Ala1972Ser)	c.5914G>T	benign	N	4.96327e-05	0	1
p.(Leu1977Arg)	c.5930T>G	benign	N	1.48574e-05	0	2
p.(Arg67Trp)	c.199C>T	disease-associated	N	5.42738e-05	0	4
p.(Arg67Gln)	c.200G>A	disease-associated	N	2.20326e-05	0	1
p.(Arg70Gln)	c.209G>A	disease-associated	N	2.73878e-05	0	1
p.(Cys85Arg)	c.253T>C	disease-associated	N	5.46439e-06	0	1
p.(Ile88Met)	c.264C>G	disease-associated	N	5.46932e-06	0	1
p.(Trp91Cys)	c.273G>C	disease-associated	N	0.0001861	0	26
p.(Pro93Ala)	c.277C>G	disease-associated	N	8.61935e-06	0	1
p.(Asp95Asn)	c.283G>A	disease-associated	N	1.71814e-05	0	2
p.(Phe115Leu)	c.345C>G	disease-associated	N	3.39458e-05	0	1
p.(Ile170Val)	c.508A>G	disease-associated	N	7.60387e-06	0	1
p.(Ile248Val)	c.742A>G	disease-associated	N	3.0594e-05	0	3
p.(Gly271Arg)	c.811G>A	disease-associated	N	0.000524212	0	29
p.(Ala276Glu)	c.827C>A	disease-associated	N	9.03546e-05	0	2
p.(Gly287Arg)	c.859G>C	disease-associated	N	1.02419e-05	0	2
p.(Arg290His)	c.869G>A	disease-associated	N	5.72469e-06	0	1
p.(Arg302His)	c.905G>A	disease-associated	N	3.35265e-05	0	3
p.(Gly331Ala)	c.992G>C	disease-associated	N	1.09685e-05	0	1
p.(Val363Ile)	c.1087G>A	disease-associated	N	3.42009e-05	0	2
p.(Leu368Phe)	c.1102C>T	disease-associated	N	4.58127e-05	0	1
p.(Val370Ile)	c.1108G>A	disease-associated	N	9.80272e-06	0	1
p.(Glu380Ala)	c.1139A>C	disease-associated	N	1.46603e-05	0	2
p.(Ala382Val)	c.1145C>T	disease-associated	N	4.57164e-05	0	1
p.(Gly386Arg)	c.1156G>A	disease-associated	N	3.34589e-05	0	1
p.(Arg392Gln)	c.1175G>A	disease-associated	N	0.000105593	0	8
p.(Glu412Lys)	c.1234G>A	disease-associated	N	2.45228e-05	0	2
p.(Arg516Gly)	c.1546C>G	disease-associated	N	4.83052e-05	0	1
p.(Arg519Gln)	c.1556G>A	disease-associated	N	0.01735	30	924
p.(Arg523Leu)	c.1568G>T	disease-associated	N	1.84259e-05	0	2
p.(Arg523His)	c.1568G>A	disease-associated	N	0.000706327	1	30
p.(Val526Met)	c.1576G>A	disease-associated	N	1.43726e-05	0	2
p.(Lys527Glu)	c.1579A>G	disease-associated	N	0.000166033	0	15
p.(Phe540Tyr)	c.1619T>A	disease-associated	N	3.28834e-05	0	1
p.(Ala547Thr)	c.1639G>A	disease-associated	N	1.69736e-05	0	1
p.(Tyr581Cys)	c.1742A>G	disease-associated	N	5.56003e-06	0	1
p.(Gly584Ser)	c.1750G>A	disease-associated	N	2.77739e-05	0	2
p.(Arg595His)	c.1784G>A	disease-associated	N	3.48887e-05	0	4
p.(Asp597Glu)	c.1791C>A	disease-associated	N	1.68572e-05	0	2
p.(Cys602Tyr)	c.1805G>A	disease-associated	N	2.2891e-05	0	4
p.(Gly604Asp)	c.1811G>A	disease-associated	N	2.57727e-05	0	2
p.(Met616Lys)	c.1847T>A	disease-associated	N	N/A	N/A	N/A
p.(Cys626Tyr)	c.1877G>A	disease-associated	N	1.36302e-05	0	1
p.(Arg628His)	c.1883G>A	disease-associated	N	3.67226e-05	0	2
p.(His638Tyr)	c.1912C>T	disease-associated	N	1.29451e-05	0	1
p.(Val646Gly)	c.1937T>G	disease-associated	N	1.60607e-05	0	2
p.(Asn651Ser)	c.1952A>G	disease-associated	N	2.62754e-05	0	2
p.(Ala657Thr)	c.1969G>A	disease-associated	N	7.1375e-05	0	3
p.(Thr693Asn)	c.2078C>A	disease-associated	N	6.19986e-06	0	1
p.(Ile721Val)	c.2161A>G	disease-associated	N	4.39363e-05	0	4
p.(Tyr737Phe)	c.2210A>T	disease-associated	N	5.46415e-06	0	1
p.(Ile739Val)	c.2215A>G	disease-associated	N	1.63953e-05	0	3
p.(Leu741Phe)	c.2221C>T	disease-associated	N	5.46768e-06	0	1
p.(Asn746Thr)	c.2237A>C	disease-associated	N	0.00146648	0	109
p.(Leu860Val)	c.2578C>G	disease-associated	N	5.78587e-06	0	1
p.(Asn875Ser)	c.2624A>G	disease-associated	N	5.66133e-06	0	1
p.(Leu883Phe)	c.2647C>T	disease-associated	N	1.13036e-05	0	1
p.(Ala890Thr)	c.2668G>A	disease-associated	N	0.000489353	0	26
p.(Arg895Gln)	c.2684G>A	disease-associated	N	6.05501e-05	0	4
p.(Arg900Cys)	c.2698C>T	disease-associated	N	1.51806e-05	0	2
p.(Gly933Ser)	c.2797G>A	disease-associated	N	0.000220765	0	10
p.(Gly956Asp)	c.2867G>A	disease-associated	N	2.38756e-05	0	1
p.(Arg969Leu)	c.2906G>T	disease-associated	N	2.08341e-05	0	1
p.(Ile997Leu)	c.2989A>C	disease-associated	N	5.4684e-06	0	1
p.(Arg998Gln)	c.2993G>A	disease-associated	N	5.37545e-05	0	3
p.(Thr1007Ala)	c.3019A>G	disease-associated	N	2.18229e-05	0	2
p.(Met1013Leu)	c.3037A>T	disease-associated	N	2.18155e-05	0	3
p.(Ala1015Thr)	c.3043G>A	disease-associated	N	5.45539e-06	0	1
p.(Val1057Ile)	c.3169G>A	disease-associated	N	1.17259e-05	0	1
p.(Arg1058Gln)	c.3173G>A	disease-associated	N	6.42355e-05	0	6
p.(Asn1064Lys)	c.3192C>A	disease-associated	N	4.02427e-05	0	3
p.(Met1077Ile)	c.3231G>A	disease-associated	N	1.65542e-05	0	1
p.(Thr1081Ala)	c.3241A>G	disease-associated	N	3.30524e-05	0	2
p.(Lys1094Glu)	c.3280A>G	disease-associated	N	4.92829e-05	0	1
p.(Asp1097Asn)	c.3289G>A	disease-associated	N	5.66024e-05	0	4
p.(Val1136Ile)	c.3406G>A	disease-associated	N	2.74028e-05	0	2
p.(Arg1141His)	c.3422G>A	disease-associated	N	0.00014224	0	9
p.(Glu1145Lys)	c.3433G>A	disease-associated	N	5.48008e-05	0	3
p.(Gln1159Arg)	c.3476A>G	disease-associated	N	5.48679e-06	0	1
p.(Val1161Ala)	c.3482T>C	disease-associated	N	2.74315e-05	0	1
p.(Arg1171His)	c.3512G>A	disease-associated	N	2.44516e-05	0	2
p.(Gln1180Lys)	c.3538C>A	disease-associated	N	5.45518e-06	0	1
p.(Arg1182Cys)	c.3544C>T	disease-associated	N	2.18213e-05	0	3
p.(Arg1182His)	c.3545G>A	disease-associated	N	2.182e-05	0	2
p.(Val1205Ala)	c.3614T>C	disease-associated	N	2.18176e-05	0	2
p.(Ala1206Ser)	c.3616G>T	disease-associated	N	5.45542e-06	0	1
p.(Met1209Leu)	c.3625A>C	disease-associated	N	5.45628e-06	0	1
p.(Gln1210Lys)	c.3628C>A	disease-associated	N	5.45747e-06	0	1
p.(Glu1213Lys)	c.3637G>A	disease-associated	N	1.46723e-05	0	2
p.(Gln1214Lys)	c.3640C>A	disease-associated	N	4.39934e-05	0	4
p.(Met1222Val)	c.3664A>G	disease-associated	N	1.63879e-05	0	1
p.(Met1222Ile)	c.3666G>T	disease-associated	N	7.80024e-05	0	8
p.(Asn1226Asp)	c.3676A>G	disease-associated	N	1.09176e-05	0	1
p.(Asp1252Ala)	c.3755A>C	disease-associated	N	5.56474e-06	0	1
p.(Ala1259Thr)	c.3775G>A	disease-associated	N	0.00143559	2	78
p.(Ala1259Val)	c.3776C>T	disease-associated	N	2.1922e-05	0	1
p.(Val1263Met)	c.3787G>A	disease-associated	N	5.46917e-06	0	1
p.(Val1263Leu)	c.3787G>C	disease-associated	N	5.46917e-06	0	1
p.(Gly1264Ser)	c.3790G>A	disease-associated	N	1.46561e-05	0	1
p.(Thr1272Ala)	c.3814A>G	disease-associated	N	5.45849e-06	0	1
p.(Asn1275Ser)	c.3824A>G	disease-associated	N	2.18308e-05	0	1
p.(Arg1289Cys)	c.3865C>T	disease-associated	N	2.2286e-05	0	2
p.(Arg1289His)	c.3866G>A	disease-associated	N	0.00012439	0	6
p.(Arg1296His)	c.3887G>A	disease-associated	N	5.57069e-06	0	1
p.(Met1301Val)	c.3901A>G	disease-associated	N	2.48022e-05	0	2
p.(Met1301Leu)	c.3901A>T	disease-associated	N	2.97626e-05	0	3
p.(Ser1308Thr)	c.3923G>C	disease-associated	N	5.58357e-06	0	1
p.(Gly1312Arg)	c.3934G>C	disease-associated	N	1.67448e-05	0	3
p.(Arg1314Cys)	c.3940C>T	disease-associated	N	2.79104e-05	0	3
p.(Lys1322Arg)	c.3965A>G	disease-associated	N	1.1148e-05	0	1
p.(Ile1334Val)	c.4000A>G	disease-associated	N	2.95596e-05	0	1
p.(Ala1335Ser)	c.4003G>T	disease-associated	N	5.52508e-06	0	1
p.(Gly1350Ser)	c.4048G>A	disease-associated	N	4.37996e-05	0	4
p.(Arg1362Gln)	c.4085G>A	disease-associated	N	2.92856e-05	0	2
p.(Val1373Ala)	c.4118T>C	disease-associated	N	0.000321838	0	27
p.(Ser1392Asn)	c.4175G>A	disease-associated	N	6.8283e-05	0	4
p.(Arg1397Trp)	c.4189C>T	disease-associated	N	1.95059e-05	0	2
p.(Pro1400His)	c.4199C>A	disease-associated	N	5.45325e-06	0	1
p.(Ile1422Leu)	c.4264A>C	disease-associated	N	1.09027e-05	0	1
p.(Phe1430Ile)	c.4288T>A	disease-associated	N	3.27143e-05	0	1
p.(Pro1456His)	c.4367C>A	disease-associated	N	0.000231255	0	10
p.(Arg1488Cys)	c.4462C>T	disease-associated	N	2.78719e-05	0	2
p.(Gly1494Glu)	c.4481G>A	disease-associated	N	5.56347e-06	0	1
p.(Thr1520Ala)	c.4558A>G	disease-associated	N	2.18038e-05	0	1
p.(Thr1539Ile)	c.4616C>T	disease-associated	N	5.45224e-06	0	1
p.(Pro1572Leu)	c.4715C>T	disease-associated	N	2.18106e-05	0	1
p.(Cys1807Arg)	c.5419T>C	disease-associated	N	1.0911e-05	0	1
p.(Arg82Gln)	c.245G>A	benign	D	N/A	N/A	>= 1
p.(Arg290Cys)	c.868C>T	benign	D	N/A	N/A	>= 1
p.(Ala434Val)	c.1301C>T	benign	D	N/A	N/A	>= 1
p.(Glu488Asp)	c.1464G>T	benign	D	N/A	N/A	>= 1
p.(Val635Ile)	c.1903G>A	benign	D	N/A	N/A	>= 1
p.(Glu797Val)	c.2390A>T	benign	D	N/A	N/A	>= 1
p.(Gly848Ser)	c.2542G>A	benign	D	N/A	N/A	>= 1
p.(Arg70Trp)	c.208C>T	disease-associated	D	N/A	N/A	>= 1
p.(Cys74Arg)	c.220T>C	disease-associated	D	N/A	N/A	>= 1
p.(Ile88Asn)	c.263T>A	disease-associated	D	N/A	N/A	>= 1
p.(Asp95Asn)	c.283G>A	disease-associated	D	N/A	N/A	>= 1
p.(Leu100Arg)	c.299T>G	disease-associated	D	N/A	N/A	>= 1
p.(Leu100Pro)	c.299T>C	disease-associated	D	N/A	N/A	>= 1
p.(Asp119Tyr)	c.448G>A	disease-associated	D	N/A	N/A	>= 1
p.(Gly150Arg)	c.448G>C	disease-associated	D	N/A	N/A	>= 1
p.(Ala157Pro)	c.469G>C	disease-associated	D	N/A	N/A	>= 1
p.(Leu216Arg)	c.647T>G	disease-associated	D	N/A	N/A	>= 1
p.(Ser229Pro)	c.685T>C	disease-associated	D	N/A	N/A	>= 1
p.(Gly255Glu)	c.764G>A	disease-associated	D	N/A	N/A	>= 1
p.(Gly261Arg)	c.781G>A	disease-associated	D	N/A	N/A	>= 1
p.(Gly309Asp)	c.926G>A	disease-associated	D	N/A	N/A	>= 1
p.(Gly359Arg)	c.1075G>A	disease-associated	D	N/A	N/A	>= 1
p.(Gly369Asp)	c.1106G>A	disease-associated	D	N/A	N/A	>= 1
p.(Arg519Trp)	c.1555C>T	disease-associated	D	N/A	N/A	>= 1
p.(Arg519Gln)	c.1556G>A	disease-associated	D	N/A	N/A	>= 1
p.(Gly603Arg)	c.1807G>C	disease-associated	D	N/A	N/A	>= 1
p.(Gly674Ser)	c.2020G>A	disease-associated	D	N/A	N/A	>= 1
p.(Gly674Asp)	c.2021G>A	disease-associated	D	N/A	N/A	>= 1
p.(Leu708Pro)	c.2123T>C	disease-associated	D	N/A	N/A	>= 1
p.(Asn746Thr)	c.2237A>C	disease-associated	D	N/A	N/A	>= 1
p.(Phe753Cys)	c.2258T>G	disease-associated	D	N/A	N/A	>= 1
p.(Ile756Thr)	c.2267T>C	disease-associated	D	N/A	N/A	>= 1
p.(Leu860Pro)	c.2579T>C	disease-associated	D	N/A	N/A	>= 1
p.(Gly927Ala)	c.2780G>C	disease-associated	D	N/A	N/A	>= 1
p.(Ala928Asp)	c.2783C>A	disease-associated	D	N/A	N/A	>= 1
p.(Ser938Gly)	c.2812A>G	disease-associated	D	N/A	N/A	>= 1
p.(Asn941Thr)	c.2822A>C	disease-associated	D	N/A	N/A	>= 1
p.(Asp944Tyr)	c.2830G>T	disease-associated	D	N/A	N/A	>= 1
p.(Arg975Gly)	c.2923C>G	disease-associated	D	N/A	N/A	>= 1
p.(Ala1015Thr)	c.3043G>A	disease-associated	D	N/A	N/A	>= 1
p.(Gly1018Arg)	c.3052G>A	disease-associated	D	N/A	N/A	>= 1
p.(Arg1060Trp)	c.3178C>T	disease-associated	D	N/A	N/A	>= 1
p.(Asn1071Lys)	c.3213T>G	disease-associated	D	N/A	N/A	>= 1
p.(Leu1079Pro)	c.3236T>C	disease-associated	D	N/A	N/A	>= 1
p.(Asp1097Asn)	c.3289G>A	disease-associated	D	N/A	N/A	>= 1
p.(Glu1145Lys)	c.3433G>A	disease-associated	D	N/A	N/A	>= 1
p.(Ala1164Asp)	c.3491C>A	disease-associated	D	N/A	N/A	>= 1
p.(Met1222Ile)	c.3666G>T	disease-associated	D	N/A	N/A	>= 1
p.(Leu1232Arg)	c.3695T>G	disease-associated	D	N/A	N/A	>= 1
p.(Ser1265Ile)	c.3794G>T	disease-associated	D	N/A	N/A	>= 1
p.(Arg1296Ser)	c.3886C>A	disease-associated	D	N/A	N/A	>= 1
p.(Arg1296Cys)	c.3886C>T	disease-associated	D	N/A	N/A	>= 1
p.(Arg1299Leu)	c.3896G>T	disease-associated	D	N/A	N/A	>= 1
p.(Gly1350Val)	c.4049G>T	disease-associated	D	N/A	N/A	>= 1
p.(Leu1375His)	c.4124T>A	disease-associated	D	N/A	N/A	>= 1
p.(Glu1387Asp)	c.4161G>T	disease-associated	D	N/A	N/A	>= 1
p.(Tyr1420Cys)	c.4259A>G	disease-associated	D	N/A	N/A	>= 1
p.(Ser1423Arg)	c.4269C>A	disease-associated	D	N/A	N/A	>= 1
p.(Asn1434Ser)	c.4301A>G	disease-associated	D	N/A	N/A	>= 1
p.(Trp1466Arg)	c.4396T>C	disease-associated	D	N/A	N/A	>= 1
p.(Trp1466Leu)	c.4397G>T	disease-associated	D	N/A	N/A	>= 1
p.(Leu1486Pro)	c.4457T>C	disease-associated	D	N/A	N/A	>= 1
p.(Pro1491Leu)	c.4472C>T	disease-associated	D	N/A	N/A	>= 1
p.(Pro1492Ala)	c.4474C>G	disease-associated	D	N/A	N/A	>= 1
p.(Gly1494Arg)	c.4480G>A	disease-associated	D	N/A	N/A	>= 1
p.(Gly1496Glu)	c.4487G>A	disease-associated	D	N/A	N/A	>= 1
p.(Cys1499Arg)	c.4495T>C	disease-associated	D	N/A	N/A	>= 1
p.(Pro1500Arg)	c.4499C>G	disease-associated	D	N/A	N/A	>= 1
p.(Lys1506Asn)	c.4518G>T	disease-associated	D	N/A	N/A	>= 1
p.(Leu1508Pro)	c.4523T>C	disease-associated	D	N/A	N/A	>= 1
p.(Leu1527Phe)	c.4579C>T	disease-associated	D	N/A	N/A	>= 1
p.(Arg1532Trp)	c.4594C>T	disease-associated	D	N/A	N/A	>= 1
