# Supplementary material for: Using an integrative machine learning approach utilising homology modelling to clinically interpret genetic variants: CACNA1F as an exemplar
Source: Eur J Hum Genet. 2020 Apr 20;28(9):1274–82. doi: 10.1038/s41431-020-0623-y (PMC7608274; doi:10.1038/s41431-020-0623-y)
Supplement: Supplementary file 3 — Online Resource 3 [file 41431_2020_623_MOESM3_ESM.xlsx]

## Sheet: Sheet1
Online Resource 3. A number of the CACNA1F variants (NM_005183.3;
ENST00000376265.2) in dataset N (19/322) which are seen in gnomAD
were found to have highly disordered packing interactions, i.e. a more
negative goodness of fit score.
Amino acid change	Nucleotide change	Goodness of fit score
p.(Ala276Val)	c.827C>T	-307.1
p.(Arg290His)	c.869G>A	-327.4
p.(Arg402Trp)	c.1204C>T	-655.58
p.(Arg402Gln)	c.1205G>A	-377.73
p.(Arg519Gln)	c.1556G>A	-386.34
p.(Tyr581Cys)	c.1742A>G	-646.11
p.(Cys626Tyr)	c.1877G>A	-384.81
p.(Leu741Phe)	c.2221C>T	-503.55
p.(Gly933Ser)	c.2797G>A	-598.01
p.(Phe115Leu)	c.345C>G	-217.47
p.(Leu368Phe)	c.1102C>T	-225.23
p.(Arg402Leu)	c.1205G>T	-487.5
p.(Arg523Leu)	c.1568G>T	-210.33
p.(Gly584Ser)	c.1750G>A	-343.01
p.(Gly604Asp)	c.1811G>A	-397.11
p.(Met1013Leu)	c.3037A>T	-392.6
p.(Arg1172His)	c.3515G>A	-499.54
p.(Gly1264Ser)	c.3790G>A	-396.11
p.(Gly1494Glu)	c.4481G>A	-406.02
