# Supplementary material for: Using an integrative machine learning approach utilising homology modelling to clinically interpret genetic variants: CACNA1F as an exemplar
Source: Eur J Hum Genet. 2020 Apr 20;28(9):1274–82. doi: 10.1038/s41431-020-0623-y (PMC7608274; doi:10.1038/s41431-020-0623-y)
Supplement: Supplementary file 4 — Online Resource 4 [file 41431_2020_623_MOESM4_ESM.xlsx]

## Sheet: Sheet1
Online Resource 4. This table shows the CACNA1F variants
(NM_005183.3; ENST00000376265.2) present in both datasets.
The 'disease-implicated' class assignment of a few of these
variants requires further evidence according to HGMD (in bold);
N: presumed benign (i.e. seen in gnomAD), D: presumed
disease-implicated (i.e. seen inhouse and in HGMD).
Amino acid change	Nucleotide change	Dataset
p.(Asp95Asn)	c.283G>A	D
p.(Asp95Asn)	c.283G>A	N
p.(Arg519Gln)	c.1556G>A	D
p.(Arg519Gln)	c.1556G>A	N
p.(Val635Ile)	c.1903G>A	D
p.(Val635Ile)	c.1903G>A	N
p.(Asn746Thr)	c.2237A>C	D
p.(Asn746Thr)	c.2237A>C	N
p.(Ala1015Thr)	c.3043G>A	D
p.(Ala1015Thr)	c.3043G>A	N
p.(Asp1097Asn)	c.3289G>A	D
p.(Asp1097Asn)	c.3289G>A	N
p.(Glu1145Lys)	c.3433G>A	D
p.(Glu1145Lys)	c.3433G>A	N
p.(Met1222Ile)	c.3666G>T	D
p.(Met1222Ile)	c.3666G>T	N
